# Supplementary material for: Difference in long‐term care cost obtained with the short‐term intensive prevention service (day service type C): A 3‐year follow‐up study of Japanese older adults
Source: Geriatr Gerontol Int. 2025 Jun 19;25(8):1058–64. doi: 10.1111/ggi.70102 (PMC12336428; doi:10.1111/ggi.70102)
Supplement: Supplementary file 2 — Table S1. Difference in service participants and cumulative cost of LTCI (stratified linear regression analysis). Table S2. Association between service participants and LTCI, disability, and mortality. [file GGI-25-1058-s001.xlsx]

## Sheet: Supple 1
Supplementary Table 1. Difference in service participants and cumulative cost of LTCI (Stratified liner regression analysis)
	OLS						OLS with MI						IPW with MI
		95% CI						95% CI						95% CI
	B	lower		upper	p-value		B	lower		upper	p-value		B	lower		upper	p-value
Eligible for services (n = 133†)
Non-participants	0						0						0
Participants	-426674	-917997	to	64650	0.088		-310100	-688502	to	68301.5	0.107		-374300	-738407	to	-10192.6	0.044
Support level 1 or 2 (n = 115‡)
Non-participants	0						0						0
Participants	-703908	-1356184	to	-51632.9	0.035		-825415	-1468722	to	-182107	0.012		-782422	-1094694	to	-470151	< 0.001
B, Unstandardized regression coefficient.
CI: Confidence interval.
OLS: Ordinary least squares regression.
MI: Multiple imputation.
IPW: Inverse probability weighting.
Multiple imputation was performed using sex, income, living situation, income category, level of long-term care need, risk assessment scale, and cumulative cost of LTCI services (m = 20).
OLS and OLS with MI analysis were adjusted for sex, income, living situation, income category, level of long-term care need, risk assessment scale.
The generalized propensity scores were calculated using multinominal regression analysis using potential confounders: sex, income, living situation, income category, risk assessment scale, and cumulative cost of LTCI services. Additional adjustments were made for level of long-term care need.
The unstandardized regression coefficient represents cost (JPY).
† Participants: n = 115, Non-participants: n = 18.
‡ Participants: n = 17, Non-participants: n = 98.

## Sheet: Supple 2 
Supplementary Table 2. Association between service participants and LTCI, disability, and mortality.
		Complete case								MI
					95% CI								95% CI
		B	RR	HR	lower		upper	p-value		B	RR	HR	lower		upper	p-value
Duration of use LTC (Month)	Non-participants	0	–	–						0	–	–
	Participants	-11.4007	–	–	-16.4707	to	-6.33075	< 0.001		-12.2069	–	–	-16.6685	to	-7.74527	< 0.001
Non-utilization rate of LTC†	Non-participants	–	1	–						–	1	–
	Participants	–	2.3381	–	1.22718	to	4.45472	0.01		–	2.78401	–	1.56986	to	4.93722	< 0.001
Incidence of disability (care Lv1+)	Non-participants	–	–	1						–	–	1
	Participants	–	–	0.75299	0.365681	to	1.55052	0.441		–	–	0.596104	0.324321	to	1.09564	0.096
Incidence of disability (care Lv2+)	Non-participants	–	–	1						–	–	1
	Participants	–	–	0.846785	0.326883	to	2.19359	0.732		–	–	0.819549	0.348968	to	1.92471	0.648
Incidence of mortality	Non-participants	–	–	1						–	–	1
	Participants	–	–	0.583371	0.170386	to	1.99735	0.391		–	–	0.323096	0.114088	to	0.915007	0.033
RR: Risk Ratio.
B, Unstandardized regression coefficient.
HR: Hazard Ratio.
95% CI: 95% confidence interval
MI: Multiple imputation.
LTC: Long-term care.
† Non-utilization rate includes those who are not certified as long-term care.
Multiple imputation was performed using sex, income, living situation, income category, level of long-term care need, risk assessment scale, and cumulative cost of LTCI services (m = 20).
All analysis were adjusted for sex, income, living situation, income category, level of long-term care need, risk assessment scale.
Continuous outcome (Duration of use LTC) was unstandardized coefficients estimated by multiple linear regression. The estimates for the binary outcome (non-utilization rate of LTC) was risk ratios estimated by modified Poisson regression. The estimates for the outcomes (disability and mortality) with a time dimension, hazard ratios were calculated by cox regression analysis.
